# Supplementary material for: The association between continuous renal replacement therapy as treatment for sepsis-associated acute kidney injury and trend of lactate trajectory as risk factor of 28-day mortality in intensive care units
Source: BMC Emerg Med. 2022 Feb 28;22:32. doi: 10.1186/s12873-022-00589-6 (PMC8886847; doi:10.1186/s12873-022-00589-6)
Supplement: Supplementary file 1 — Additional file 1: Supplementary Table 1. The full result of the Joint Model. [file 12873_2022_589_MOESM1_ESM.xlsx]

## Sheet: Sheet1
Supplementary Table.1 The full result of the Joint Model
Model	Parameter Estimate	SE	p value
Longitudinal Process Result
Intercept	-0.02	0.004	<0.001*
Initial Lactate Level	0.125	0.001	<0.001*
CRRT
No	Ref
Yes	0.017	0.006	0.008*
Time	-0.001	0	<0.001*
CRRT*Time	-0.002	0.001	0.739
Time to Event Process Result
Intercept	-8.381	1.424	<0.001*
Age	0.01	0.005	0.040*
Race
White	Ref
Black	-0.207	0.172	0.23
Others	-0.012	0.159	0.939
Red blood Cell Distribution Width	0.081	0.023	0.004*
Sodium	0.01	0.009	0.292
Magnesium	0.225	0.121	0.062
Phosphate	0.062	0.035	0.077
Creatinine	-0.045	0.031	0.146
Urine output	-0.000	0.000	0.007*
SOFA	0.001	0.021	0.973
Liver disease
No	Ref
Yes	0.179	0.131	0.171
Ventilator use
No	Ref
Yes	0.013	0.127	0.917
Vasopressor use
No	Ref
Yes	-0.124	0.149	0.404
CRRT
No	Ref
Yes	0.167	0.141	0.196
Longitudinal Association of Lactate	0.755	0.196	<0.001*
*p-value is less than 0.05
